# Supplementary material for: Redescription of Hargeria rapax (Harger, 1879) and description of H. chetumalensis a new species from the Mexican Caribbean (Crustacea, Peracarida, Tanaidacea, Leptocheliidae) based upon morphological and molecular evidence
Source: PeerJ. 2019 Aug 19;7:e7472. doi: 10.7717/peerj.7472 (PMC6705387; doi:10.7717/peerj.7472)
Supplement: Supplemental Information 1 [file peerj-07-7472-s001.txt]

>TANAI106-15|Leptochelia cf. rapax
-------------------------------------------------------------------------------TACGACGTAATAGTTACTAAAGACTTACAGTTTTACAATGTTATAATTACGGCTCATGCTTTTTTAATAATTTTTTTCTTTGTTATACCTTTAATGCTCGGATTCTTAGGAAATTGGATTTTGCCGCTAAGGCTTTCTCTTCCTGATATGTCTTTCCCGCGCTTAAATAATTTAAGATTTTGAATTCTTCCAATTTCTATAATTTTTATTGTTTTTAGAATAATTCTAGGTGATGGAGTGGGAGCAGGTTGAACTCTTTATCCTCCTTTAACTTTAATTAATTTTAATCCTTCAATTTCTAGAGATTTGGGAATTTTTTCTCTCCACCTGGCAGGGATTTCTTCTATTACAGGGGCTATTAATTTTATAAGAACTTTTTTTTCTTTCTCTTCAATGAATTTTTCTTTAGAAGAGATTTCTTTATTTTCTTGGTCAATTTTTTTAACTTCTATTCTCTTGCTCTTATCTTTGCCCGTCTTAGCAGGAGCTTTAACCATATTGTTAACAGACCGAAATTTTAATACTTCCTTTTTTGACCCTACTGGAGGCGGGGATCCAGTGTTATACCAGCACTTATTT
>TANAI107-15|Leptochelia cf. rapax
CACTTTATATTTAATTCTAGGCCTATGAGGAGGAGTATTAGGTAGAAGAATGAGTTCTATTGTTCGTCTAGAGCTTTCTTACGACTTAATAGTTACTAAAGACTTACAGTTTTACAATGTTATAATTACGGCTCATGCTTTTTTAATAATTTTTTTCTTTGTTATACCTTTAATGCTCGGATTCTTAGGAAATTGGATTTTGCCGCTAAGGCTTTCTCTTCCTGATATGTCTTTCCCGCGCTTAAATAATTTAAGATTTTGAATTCTTCCAATTTCTATAATTTTTATTGTTTTTAGAATAATTCTAGGTGATGGAGTGGGAGCAGGTTGAACTCTTTATCCTCCTTTAACTTTAATTAATTTTAATCCTTCAATTTCTAGAGATTTGGGAATTTTTTCTCTCCACCTGGCAGGGATTTCTTCTATTGCAGGGGCTATTAATTTTATAAGAACTTTTTTTTCTTTCTCTTCAATGAATTTTTCTTTAGAAGAGATTTCTTTATTTTCTTGGTCAATTTTTTTAACTTCTATTCTCTTGCTCTTATCTTTGCCCGTCTTAGCAGGAGCTTTAACCATATTGTTAACAGACCGAAATTTTAATACTTCCTTTTTTGACCCTACTGGAGGCGGGGATCCAGTGTTATACCAGCACTTATTT
>TANAI109-15|Leptochelia cf. rapax
CACTTTATATTTAATTCTAGGCCTATGAGGAGGAGTATTAGGTAGAAGAATGAGTTCTATTGTTCGTCTAGAGCTTTCTTACGACTTAATAGTTACTAAAGACTTACAGTTTTACAATGTTATAATTACGGCTCATGCTTTTTTAATAATTTTTTTCTTTGTTATACCTTTAATGCTCGGATTCTTAGGAAATTGGATTTTGCCGCTAAGGCTTTCTCTTCCTGATATGTCTTTCCCTCGCTTAAATAATTTAAGATTTTGAATTCTTCCAATTTCTATAATTTTTATTGTTTTTAGAATAATTCTAGGTGACGGAGTGGGAGCAGGTTGAACTCTTTATCCTCCTTTAACTTTAATTAATTTTAATCCTTCAATTTCTAGAGATTTGGGAATTTTTTCTCTCCACCTGGCAGGGATTTCTTCTATTGCAGGGGCTATTAATTTTATAAGAACTTTTTTTTCTTTCTCTTCAATGAATTTTTCTTTAGAAGAGATTTCTTTATTTTCTTGGTCAATTTTTTTAACTTCTATTCTTTTGCTCTTGTCTTTGCCCGTCTTAGCAGGAGCTTTAACCATATTGTTAACAGACCGAAATTTTAATACTTCCTTTTTTGACCCTACTGGAGGCGGGGATCCAGTGTTATACCAGCACTTATTT
>TANAI110-15|Leptochelia cf. rapax
CACTTTATATTTAATTCTAGGCCTATGAGGAGGAGTATTAGGTAGAAGAATGAGTTCTATTGTTCGTCTAGAGCTTTCTTACGACTTAATAGTTACTAAAGACTTACAGTTTTACAATGTTATAATTACGGCTCATGCTTTTTTAATAATTTTTTTCTTTGTTATACCTTTAATGCTCGGATTCTTAGGAAATTGGATTTTGCCGCTAAGGCTTTCTCTTCCTGATATGTCCTTCCCTCGCTTAAATAATTTAAGATTTTGAATTCTTCCAATTTCTATAATTTTTATTGTTTTTAGAATAATTCTAGGTGATGGAGTGGGAGCAGGTTGAACTCTTTATCCTCCTTTAACTTTAATTAATTTTAATCCTTCAATTTCTAGAGATTTGGGAATTTTTTCTCTCCACCTGGCAGGGATTTCTTCTATTGCAGGGGCTATTAATTTTATAAGAACTTTTTTTTCTTTCTCTTCAATGAATTTTTCTTTAGAAGAGATTTCTTTATTTTCTTGGTCAATTTTTTTAACTTCTATTCTCTTGCTCTTGTCTTTGCCCGTCTTAGCAGGAGCTTTAACCATATTGTTAACAGACCGAAATTTTAATACTTCCTTTTTTGACCCTACTGGAGGCGGGGATCCAGTGTTATACCAGCACTTATTT
>TANAI112-15|Leptochelia cf. rapax
CACTTTATATTTAATTCTAGGCCTATGAGGAGGAGTATTAGGTAGAAGAATGAGTTCTATTGTTCGTCTAGAGCTTTCTTACGACTTAATAGTTACTAAAGACTTACAGTTTTACAATGTTATAATTACGGCTCATGCTTTTTTAATAATTTTTTTCTTTGTTATACCTTTAATGCTCGGATTCTTAGGAAATTGGATTTTGCCGCTAAGGCTTTCTCTTCCTGATATGTCTTTCCCGCGCTTAAATAATTTAAGATTTTGAATTCTTCCAATTTCTATAATTTTTATTGTTTTTAGAATAATTCTAGGTGATGGAGTGGGAGCAGGTTGAACTCTTTATCCTCCTTTAACTTTAATTAATTTTAATCCTTCAATTTCTAGAGATTTGGGAATTTTTTCTCTCCACCTGGCAGGGATTTCTTCTATTGCAGGGGCTATTAATTTTATAAGAACTTTTTTTTCTTTCTCTTCAATGAATTTTTCTTTAGAAGAGATTTCTTTATTTTCTTGGTCAATTTTTTTAACTTCTATTCTCTTGCTCTTGTCTTTGCCCGTCTTAGCAGGAGCTTTAACCATATTGTTAACAGACCGAAATTTTAATACTTCCTTTTTTGACCCTACTGGAGGCGGGGATCCAGTGTTATACCAGCACTTATTT
>TANAI113-15|Leptochelia cf. rapax
CACTTTATATTTAATTCTAGGCCTATGAGGAGGAGTATTAGGTAGAAGAATGAGTTCTATTGTTCGTCTAGAGCTTTCTTACGACTTAATAGTTACTAAAGACTTACAGTTTTACAATGTTATAATTACGGCTCATGCTTTTTTAATAATTTTTTTCTTTGTTATACCTTTAATGCTCGGATTCTTAGGAAATTGGATTTTGCCGCTAAGGCTTTCTCTTCCTGATATGTCTTTCCCGCGCTTAAATAATTTAAGATTTTGAATTCTTCCAATTTCTATAATTTTTATTGTTTTTAGAATAATTCTAGGTGATGGAGTGGGAGCAGGTTGAACTCTTTATCCTCCTTTAACTTTAATTAATTTTAATCCTTCAATTTCTAGAGATTTGGGAATTTTTTCTCTCCACCTGGCAGGGATTTCTTCTATTGCAGGGGCTATTAATTTTATAAGAACTTTTTTTTCTTTCTCTTCAATGAATTTTTCTTTAGAAGAGATTTCTTTATTTTCTTGGTCAATTTTTTTAACTTCTATTCTCTTGCTCTTGTCTTTGCCCGTCTTAGCAGGAGCTTTAACCATATTGTTAACAGACCGAAATTTTAATACTTCCTTTTTTGACCCTACTGGAGGCGGGGATCCAGTGTTATACCAGCACTTATTT
>TANAI115-15|Leptochelia cf. rapax
CACTTTATATTTAATTCTAGGCCTATGAGGAGGAGTATTAGGTAGAAGAATGAGTTCTATTGTTCGTCTAGAGCTTTCTTACGACTTAATAGTTACTAAAGACTTACAGTTTTACAATGTTATAATTACGGCTCATGCTTTTTTAATAATTTTTTTCTTTGTTATACCTTTAATGCTCGGATTCTTAGGAAATTGGATTTTGCCGCTAAGGCTTTCTCTTCCTGATATGTCTTTCCCGCGCTTAAATAATTTAAGATTTTGAATTCTTCCAATTTCTATAATTTTTATTGTTTTTAGAATAATTCTAGGTGATGGAGTGGGAGCAGGTTGAACTCTTTATCCTCCTTTAACTTTAATTAATTTTAATCCTTCAATTTCTAGAGATTTGGGAATTTTTTCTCTCCACCTGGCAGGGATTTCTTCTATTGCAGGGGCTATTAATTTTATAAGAACTTTTTTTTCTTTCTCTTCAATGAATTTTTCTTTAGAAGAGATTTCTTTATTTTCTTGGTCAATTTTTTTAACTTCTATTCTCTTGCTCTTGTCTTTGCCCGTCTTAGCAGGAGCTTTAACCATATTGTTAACAGACCGAAATTTTAATACTTCCTTTTTTGACCCTACTGGAGGCGGGGATCCAGTGTTATACCAGCACTTATTT
>TANAI116-15|Leptochelia cf. rapax
CACTTTATATTTAATTCTAGGCCTATGAGGAGGAGTATTAGGTAGAAGAATGAGTTCTATTGTTCGTCTAGAGCTTTCTTACGACTTAATAGTTACTAAAGACTTACAGTTTTACAATGTTATAATTACGGCTCATGCTTTTTTAATAATTTTTTTCTTTGTTATACCTTTAATGCTCGGATTCTTAGGAAATTGGATTTTGCCGCTAAGGCTTTCTCTTCCTGATATGTCTTTCCCGCGCTTAAATAATTTAAGATTTTGAATTCTTCCAATTTCTATAATTTTTATTGTTTTTAGAATAATTCTAGGTGATGGAGTGGGAGCAGGTTGAACTCTTTATCCTCCTTTAACTTTAATTAATTTTAATCCTTCAATTTCTAGAGATTTGGGAATTTTTTCTCTCCACCTGGCAGGGATTTCTTCTATTGCAGGGGCTATTAATTTTATAAGAACTTTTTTTTCTTTCTCTTCAATGAATTTTTCTTTAGAAGAGATTTCTTTATTTTCTTGGTCAATTTTTTTAACTTCTATTCTCTTGCTCTTGTCTTTGCCCGTCTTAGCAGGAGCTTTAACCATATTGTTAACAGACCGAAATTTTAATACTTCCTTTTTTGACCCTACTGGAGGCGGGGATCCAGTGTTATACCAGCACTTATTT
>TANAI117-15|Leptochelia cf. rapax
CACTTTATATTTAATTCTAGGCCTATGAGGAGGAGTATTAGGTAGAAGAATGAGTTCTATTGTTCGTCTAGAGCTTTCTTACGACTTAATAGTTACTAAAGACTTACAGTTTTACAATGTTATAATTACGGCTCATGCTTTTTTAATAATTTTTTTCTTTGTTATACCTTTAATGCTCGGATTCTTAGGAAATTGGATTTTGCCGCTAAGGCTTTCTCTTCCTGATATGTCTTTCCCGCGCTTAAATAATTTAAGATTTTGAATTCTTCCAATTTCTATAATTTTTATTGTTTTTAGAATAATTCTAGGTGATGGAGTGGGAGCAGGTTGAACTCTTTATCCTCCTTTAACTTTAATTAATTTTAATCCTTCAATTTCTAGAGATTTGGGAATTTTTTCTCTCCACCTGGCAGGGATTTCTTCTATTGCAGGGGCTATTAATTTTATAAGAACTTTTTTTTCTTTCTCTTCAATGAATTTTTCTTTAGAAGAGATTTCTTTATTTTCTTGGTCAATTTTTTTAACTTCTATTCTCTTGCTCTTGTCTTTGCCCGTCTTAGCAGGAGCTTTAACCATATTGTTAACAGACCGAAATTTTAATACTTCCTTTTTTGACCCTACTGGAGGCGGGGATCCAGTGTTATACCAGCACTTATTT
>TANAI071-15|Leptochelia cf. rapax
CACTTTATATTTAATTCTAGGCCTATGAGGAGGAATATTAGGTAGAAGAATGAGTTCTATTGTTCGTCTAGAGCTTTCTTACGACTTAATAGTTACTAAAGACTTACAGTTTTACAATGTTATAATTACGGCTCATGCTTTTTTAATAATTTTTTTCTTTGTTATACCTTTAATGCTCGGATTCTTAGGAAATTGGATTTTGCCGCTAAGGCTTTCTCTTCCTGATATGTCTTTCCCGCGCTTAAATAATTTAAGATTTTGAATTCTTCCAATTTCTATAATTTTTATTGTTTTTAGAATAATTCTAGGTGATGGAGTGGGAGCAGGTTGAACTCTTTATCCTCCTTTAACTTTAATTAATTTTAATCCTTCAATTTCTAGAGATTTGGGAATTTTTTCTCTCCACCTGGCAGGGATTTCTTCTATTGCAGGGGCTATTAATTTTATAAGAACTTTTTTTTCTTTCTCTTCAATGAATTTTTCTTTAGAAGAGATTTCTTTATTTTCTTGGTCAATTTTTTTAACTTCTATTCTCTTGCTCTTGTCTTTGCCCGTCTTAGCAGGAGCTTTAACCATATTGTTAACAGACCGAAATTTTAATACTTCCTTTTTTGACCCTACTGGAGGCGGGGATCCAGTGTTATACCAGCACTTATTT
>TANAI072-15|Leptochelia cf. rapax
CACTTTATATTTAATTCTAGGCCTATGAGGAGGAGTATTAGGTAGAAGAATGAGTTCTATTGTTCGTCTAGAGCTTTCTTACGACTTAATAGTTACTAAAGACTTACAGTTTTACAATGTTATAATTACGGCTCATGCTTTTTTAATAATTTTTTTCTTTGTTATACCTTTAATGCTCGGATTCTTAGGAAATTGGATTTTGCCGCTAAGGCTTTCTCTTCCTGATATGTCTTTCCCGCGCTTAAATAATTTAAGATTTTGAATTCTTCCAATTTCTATAATTTTTATTGTTTTTAGAATAATTCTAGGTGATGGAGTGGGAGCAGGTTGAACTCTTTATCCTCCTTTAACTTTAATTAATTTTAATCCTTCAATTTCTAGAGATTTGGGAATTTTTTCTCTCCACCTGGCAGGGATTTCTTCTATTGCAGGGGCTATTAATTTTATAAGAACTTTTTTTTCTTTCTCTTCAATGAATTTTTCTTTAGAAGAGATTTCTTTATTTTCTTGGTCAATTTTTTTAACTTCTATTCTCTTGCTCTTGTCTTTGCCCGTCTTAGCAGGAGCTTTAACCATATTGTTAACAGACCGAAATTTTAATACTTCCTTTTTTGACCCTACTGGAGGCGGGGATCCAGTGTTATACCAGCACTTATTT
>TANAI073-15|Leptochelia cf. rapax
CACTTTATATTTAATTCTAGGCCTATGAGGAGGAGTATTAGGTAGAAGAATGAGTTCTATTGTTCGTCTAGAGCTTTCTTACGACTTAATAGTTACTAAAGACTTACAGTTTTACAATGTTATAATTACGGCTCATGCTTTTTTAATAATTTTTTTCTTTGTTATACCTTTAATGCTCGGATTCTTAGGAAATTGGATTTTGCCGCTAAGGCTTTCTCTTCCTGATATGTCTTTCCCGCGCTTAAATAATTTAAGATTTTGAATTCTTCCAATTTCTATAATTTTTATTGTTTTTAGAATAATTCTAGGTGATGGAGTGGGAGCAGGTTGAACTCTTTATCCTCCTTTAACTTTAATTAATTTTAATCCTTCAATTTCTAGAGATTTGGGAATTTTTTCTCTCCACCTGGCAGGGATTTCTTCTATTGCAGGGGCTATTAATTTTATAAGAACTTTTTTTTCTTTCTCTTCAATGAATTTTTCTTTAGAAGAGATTTCTTTATTTTCTTGGTCAATTTTTTTAACTTCTATTCTCTTGCTCTTGTCTTTGCCCGTCTTAGCAGGAGCTTTAACCATATTGTTAACAGACCGAAATTTTAATACTTCCTTTTTTGACCCTACTGGAGGCGGGGATCCAGTGTTATACCAGCACTTATTT
>TANAI074-15|Leptochelia cf. rapax
CACTTTATATTTAATTCTAGGCCTATGAGGAGGAGTATTAGGTAGAAGAATGAGTTCTATTGTTCGTCTAGAGCTTTCTTACGACTTAATAGTTACTAAAGACTTACAGTTTTACAATGTTATAATTACGGCTCATGCTTTTTTAATAATTTTTTTCTTTGTTATACCTTTAATGCTCGGATTCTTAGGAAATTGGATTTTGCCGCTAAGGCTTTCTCTTCCTGATATGTCCTTCCCTCGCTTAAATAATTTAAGATTTTGAATTCTTCCAATTTCTATAATTTTTATTGTTTTTAGAATAATTCTAGGTGATGGAGTGGGAGCAGGTTGAACTCTTTATCCTCCTTTAACTTTAATTAATTTTAATCCTTCAATTTCTAGAGATTTGGGAATTTTTTCTCTCCACCTGGCAGGGATTTCTTCTATTGCAGGGGCTATTAATTTTATAAGAACTTTTTTTTCTTTCTCTTCAATGAATTTTTCTTTAGAAGAGATTTCTTTATTTTCTTGGTCAATTTTTTTAACTTCTATTCTCTTGCTCTTGTCTTTGCCCGTCTTAGCAGGAGCTTTAACCATATTGTTAACAGACCGAAATTTTAATACTTCCTTTTTTGACCCTACTGGAGGCGGGGATCCAGTGTTATACCAGCACTTATTT
>TANAI075-15|Leptochelia cf. rapax
-----------------------------------------------------------------GTCTAGAGCTTTCTTACGACTTAATAGTTACTAAAGACTTACAGTTTTACAATGTTATAATTACGGCTCATGCTTTTTTAATAATTTTTTTCTTTGTTATACCTTTAATGCTCGGATTCTTAGGAAATTGGATTTTGCCGCTAAGGCTTTCTCTTCCTGATATGTCTTTCCCGCGCTTAAATAATTTAAGATTTTGAATTCTTCCAATTTCTATAATTTTTATTGTTTTTAGAATAATTCTAGGTGATGGAGTGGGAGCAGGTTGAACTCTTTATCCTCCTTTAACTTTAATTAATTTTAATCCTTCAATTTCTAGAGATTTGGGAATTTTTTCTCTCCACCTGGCAGGGATTTCTTCTATTGCAGGGGCTATTAATTTTATAAGAACTTTTTTTTCTTTCTCTTCAATGAATTTTTCTTTAGAAGAGATTTCTTTATTTTCTTGGTCAATTTTTTTAACTTCTATTCTCTTGCTCTTGTCTTTGCCCGTCTTAGCAGGAGCTTTAACCATATTGTTAACAGACCGAAATTTTAATACTTCCTTTTTTGACCCTACTGGAGGCGGGGATCCAGTGTTATACCAGCACTTATTT
>TANAI076-15|Leptochelia cf. rapax
CACTTTATATTTAATTCTAGGCCTATGAGGAGGAGTATTAGGTAGAAGAATGAGTTCTATTGTTCGTCTAGAGCTTTCTTACGACTTAATAGTTACTAAAGACTTACAGTTTTACAATGTTATAATTACGGCTCATGCTTTTTTAATAATTTTTTTCTTTGTTATACCTTTAATGCTCGGATTCTTAGGAAATTGGATTTTGCCGCTAAGGCTTTCTCTTCCTGATATGTCTTTCCCGCGCTTAAATAATTTAAGATTTTGAATTCTTCCAATTTCTATAATTTTTATTGTTTTTAGAATAATTCTAGGTGATGGAGTGGGAGCAGGTTGAACTCTTTATCCTCCTTTAACTTTAATTAATTTTAATCCTTCAATTTCTAGAGATTTGGGAATTTTTTCTCTCCACCTGGCAGGGATTTCTTCTATTGCAGGGGCTATTAATTTTATAAGAACTTTTTTTTCTTTCTCTTCAATGAATTTTTCTTTAGAAGAGATTTCTTTATTTTCTTGGTCAATTTTTTTAACTTCTATTCTCTTGCTCTTGTCTTTGCCCGTCTTAGCAGGAGCTTTAACCATATTGTTAACAGACCGAAATTTTAATACTTCCTTTTTTGACCCTACTGGAGGCGGGGATCCAGTGTTATACCAGCACTTATTT
>TANAI077-15|Leptochelia cf. rapax
CACTTTATATTTAATTCTAGGCCTATGAGGAGGAGTATTAGGTAGAAGAATGAGTTCTATTGTTCGTCTAGAGCTTTCTTACGACTTAATAGTTACTAAAGACTTACAGTTTTACAATGTTATAATTACGGCTCATGCTTTTTTAATAATTTTTTTCTTTGTTATACCTTTAATGCTCGGATTCTTAGGAAATTGGATTTTGCCGCTAAGGCTTTCTCTTCCTGATATGTCTTTCCCGCGCTTAAATAATTTAAGATTTTGAATTCTTCCAATTTCTATAATTTTTATTGTTTTTAGAATAATTCTAGGTGATGGAGTGGGAGCAGGTTGAACTCTTTATCCTCCTTTAACTTTAATTAATTTTAATCCTTCAATTTCTAGAGATTTGGGAATTTTTTCTCTCCACCTGGCAGGGATTTCTTCTATTGCAGGGGCTATTAATTTTATAAGAACTTTTTTTTCTTTCTCTTCAATGAATTTTTCTTTAGAAGAGATTTCTTTATTTTCTTGGTCAATTTTTTTAACTTCTATTCTCTTGCTCTTGTCTTTGCCCGTCTTAGCAGGAGCTTTAACCATATTGTTAACAGACCGAAATTTTAATACTTCCTTTTTTGACCCTACTGGAGGCGGGGATCCAGTGTTATACCAGCACTTATTT
>TANAI078-15|Leptochelia cf. rapax
CACTTTATATTTAATTCTAGGCCTATGAGGAGGAGTATTAGGTAGAAGAATGAGTTCTATTGTTCGTCTAGAGCTTTCTTACGACTTAATAGTTACTAAAGACTTACAGTTTTACAATGTTATAATTACGGCTCATGCTTTTTTAATAATTTTTTTCTTTGTTATACCTTTAATGCTCGGATTCTTAGGAAATTGGATTTTGCCGCTAAGGCTTTCTCTTCCTGATATGTCTTTCCCGCGCTTAAATAATTTAAGATTTTGAATTCTTCCAATTTCTATAATTTTTATTGTTTTTAGAATAATTCTAGGTGATGGAGTGGGAGCAGGTTGAACTCTTTATCCTCCTTTAACTTTAATTAATTTTAATCCTTCAATTTCTAGAGATTTGGGAATTTTTTCTCTCCACCTGGCAGGGATTTCTTCTATTGCAGGGGCTATTAATTTTATAAGAACTTTTTTTTCTTTCTCTTCAATGAATTTTTCTTTAGAAGAGATTTCTTTATTTTCTTGGTCAATTTTTTTAACTTCTATTCTCTTGCTCTTGTCTTTGCCCGTCTTAGCAGGAGCTTTAACCATATTGTTAACAGACCGAAATTTTAATACTTCCTTTTTTGACCCTACTGGAGGCGGGGATCCAGTGTTATACCAGCACTTATTT
>TANAI079-15|Leptochelia cf. rapax
CACTTTATATTTAATTCTAGGCCTATGAGGAGGAGTATTAGGTAGAAGAATGAGTTCTATTGTTCGTCTAGAGCTTTCTTACGACTTAATAGTTACTAAAGACTTACAGTTTTACAATGTTATAATTACGGCTCATGCTTTTTTAATAATTTTTTTCTTTGTTATACCTTTAATGCTCGGATTCTTAGGAAATTGGATTTTGCCGCTAAGGCTTTCTCTTCCTGATATGTCTTTCCCGCGCTTAAATAATTTAAGATTTTGAATTCTTCCAATTTCTATAATTTTTATTGTTTTTAGAATAATTCTAGGTGATGGAGTGGGAGCAGGTTGAACTCTTTATCCTCCTTTAACTTTAATTAATTTTAATCCTTCAATTTCTAGAGATTTGGGAATTTTTTCTCTCCACCTGGCAGGGATTTCTTCTATTGCAGGGGCTATTAATTTTATAAGAACTTTTTTTTCTTTCTCTTCAATGAATTTTTCTTTAGAAGAGATTTCTTTATTTTCTTGGTCAATTTTTTTAACTTCTATTCTCTTGCTCTTATCTTTGCCCGTCTTAGCAGGAGCTTTGACCATATTGTTAACAGACCGAAATTTTAATACTTCCTTTTTTGACCCTACTGGAGGCGGGGATCCAGTGTTATACCAGCACTTATTT
>TANAI104-15|Leptochelia cf. rapax
CACTTTATATTTAATTCTAGGCCTATGAGGAGGAGTATTAGGTAGAAGAATGAGTTCTATTGTTCGTCTAGAGCTTTCTTACGACTTAATAGTTACTAAAGACTTACAGTTTTACAATGTTATAATTACGGCTCATGCTTTTTTAATAATTTTTTTCTTTGTTATACCTTTAATGCTCGGATTCTTAGGAAATTGGATTTTGCCGCTAAGGCTTTCTCTTCCTGATATGTCTTTCCCGCGCTTAAATAATTTAAGATTTTGAATTCTTCCAATTTCTATAATTTTTATTGTTTTTAGAATAATTCTAGGTGATGGAGTGGGAGCAGGTTGAACTCTTTATCCTCCTTTAACTTTAATTAATTTTAATCCTTCAATTTCTAGAGATTTGGGAATTTTTTCTCTCCACCTGGCAGGGATTTCTTCTATTGCAGGGGCTATTAATTTTATAAGAACTTTTTTTTCTTTCTCTTCAATGAATTTTTCTTTAGAAGAGATTTCTTTATTTTCTTGGTCAATTTTTTTAACTTCTATTCTCTTGCTCTTGTCTTTGCCCGTCTTAGCAGGAGCTTTAACCATATTGTTAACAGACCGAAATTTTAATACTTCCTTTTTTGACCCTACTGGAGGCGGGGACCCAGTGTTATACCAGCACTTATTT
>TANAI105-15|Leptochelia cf. rapax
CACTTTATATTTAATTCTGGGCCTATGAGGAGGAGTATTAGGTAGAAGAATGAGTTCTATTGTTCGTCTAGAGCTTTCTTACGACTTAATAGTTACTAAAGACTTACAGTTTTACAATGTTATAATTACGGCTCATGCTTTTTTAATAATTTTTTTCTTTGTTATACCTTTAATGCTCGGATTCTTAGGAAATTGGATTTTGCCGCTAAGGCTTTCTCTTCCTGATATGTCTTTCCCGCGCTTAAATAATTTAAGATTTTGAATTCTTCCAATTTCTATAATTTTTATTGTTTTTAGAATAATTCTAGGTGATGGAGTGGGAGCAGGTTGAACTCTTTATCCTCCTTTAACTTTAATTAATTTTAATCCTTCAATTTCTAGAGATTTGGGAATTTTTTCTCTCCACCTGGCAGGGATTTCTTCTATTGCAGGGGCTATTAATTTTATAAGAACTTTTTTTTCTTTCTCTTCAATGAATTTTTCTTTAGAAGAGATTTCTTTATTTTCTTGGTCAATTTTTTTAACTTCTATTCTCTTGCTCTTGTCTTTGCCCGTCTTAGCAGGAGCTTTAACCATATTGTTAACAGACCGAAATTTTAATACTTCCTTTTTTGACCCTACTGGAGGCGGGGATCCAGTGTTATACCAGCACTTATTT
>TANAI111-15|Leptochelia cf. rapax
CACTTTATATTTAATTCTAGGCCTATGAGGAGGAGTATTAGGTAGAAGAATGAGTTCTATTGTTCGTCTAGAGCTTTCTTACGACTTAATAGTTACTAAAGACTTACAGTTTTACAATGTTATAATTACGGCTCATGCTTTTTTAATAATTTTTTTCTTTGTTATACCTTTAATGCTCGGATTCTTAGGAAATTGGATTTTGCCGCTAAGGCTTTCTCTTCCTGATATGTCTTTCCCGCGCTTAAATAATTTAAGATTTTGAATTCTTCCAATTTCTATAATTTTTATTGTTTTTAGAATAATTCTAGGTGATGGAGTGGGAGCAGGTTGAACTCTTTATCCTCCTTTAACTTTAATTAATTTTAATCCTTCAATTTCTAGAGATTTGGGAATTTTTTCTCTCCACCTGGCAGGGATTTCTTCTATTGCAGGGGCTATTAATTTTATAAGAACTTTTTTTTCTTTCTCTTCAATGAATTTTTCTTTAGAAGAGATTTCTTTATTTTCTTGGTCAATTTTTTTAACTTCTATTCTCTTGCTCTTGTCTTTGCCCGTCTTAGCAGGAGCTTTAACCATATTGTTAACAGACCGAAATTTTAATACTTCCTTTTTTGACCCTACTGGAGGCGGGGATCCAGTGTTATACCAGCACTTATTT
